# Supplementary material for: Delayed coronary artery occlusion after transcatheter aortic valve replacement and chimney stenting: a case report
Source: BMC Cardiovasc Disord. 2021 Sep 17;21:451. doi: 10.1186/s12872-021-02249-2 (PMC8447508; doi:10.1186/s12872-021-02249-2)
Supplement: Supplementary file 2 — Additional file 2. The IVUS after the second chimney stent deployment. [file 12872_2021_2249_MOESM2_ESM.zip]

Archive with 1 entries (1 files):
- 12872_2021_2249_MOESM2_ESM/zbz postR3.avi
